# Supplementary material for: Tissue-Resident Memory T Cells in Skin Diseases: A Systematic Review
Source: Int J Mol Sci. 2021 Aug 20;22(16):9004. doi: 10.3390/ijms22169004 (PMC8396505; doi:10.3390/ijms22169004)
Supplement: Supplementary file 1 [file ijms-22-09004-s001.zip]

Archive with 3 entries (3 files):
- PRISMA-S Checklist.pdf
- tableS1_2021june30.xlsx
- tableS2_2021june30.pdf
