# Supplementary material for: Tissue-Resident Memory T Cells in Skin Diseases: A Systematic Review
Source: Int J Mol Sci. 2021 Aug 20;22(16):9004. doi: 10.3390/ijms22169004 (PMC8396505; doi:10.3390/ijms22169004)
Supplement: Supplementary file 1 [file ijms-22-09004-s001.zip › tableS1_2021june30.xlsx]

## Sheet: Articles
Article number	Skin diseases investigated	Article title	Authors	Publication Date	Source and type (human/animal/in vitro)	TRM defining surface markers
1	Cutaneous peripheral T‐cell lymphoma	A case of CD8+ primary cutaneous peripheral T-cell lymphoma arising from tissue-resident memory T cells in the skin	Fumi Miyagawa, Takaya Fukumoto, Satoshi Yurugi, Nakamine Hirokazu, Hideo Asada	2015-02-03	Human	CD3+, CD8+, CD27+, CD44-, CD45RA-, CD45RO+, CD69+, CD103+, CCR4-, CCR7-, CD62L-, TCRα/β+, TCRγ/δ-
2	Herpes simplex virus-1	A committed tissue-resident memory T cell precursor within the circulating CD8+ effector T cell pool	Lianne Kok, Feline E. Dijkgraaf, Jos Urbanus, Kaspar Bresser, David W. Vredevoogd, Rebeca F. Cardoso, Leïla Perié, Joost B. Beltman, Ton N. Schumacher	2020-07-29	Mice	CD3+, CD4+, CD8+, CD69+, CD103+
3	Viral skin infection, candida albicans	A novel humanised mouse model to study the function of human cutaneous memory T cells in vivo in human skin	Maria M. Klicznik, Ariane Benedetti, Laura M. Gail, Suraj R. Varkhande, Raimund Holly, Martin Laimer, Angelika Stoecklinger, Andreas Sir, Roland Reitsamer, Theresa neuper, Jutta Horejs‑Hoeck, Michael D. Rosenblum, Daniel J. campbell, Eva M. Murauer, Iris K. Gratz	2020-07-07	Mice	CD4+, CD8+, CD69+, CD103+, CLA+, CCR6+
4	Melanoma	Accumulation of CD103+ CD8+ T cells in a cutaneous melanoma micrometastasis	Katharina Hochheiser, Han Xian Aw Yeang, Teagan Wagner, Candani Tutuka, Andreas Behren, Jason Waithman, Christopher Angel, Paul J Neeson, Thomas Gebhardt, David E Gyorki	2019-12-25	Human	CD3+, CD4+, CD8+, CD103+
5	Acute localised exanthematous pustulosis	Acute localised exanthematous pustulosis caused by a herbalmedicine, dai-kenchu-to	Reiko Tsutsumi, Yuichi Yoshida, Kaori Adachi, Eiji Nanba, Osamu Yamamoto	2018-07-16	Human	CD3+, CD4+, CD8+, CD45RO+
6	Drug reaction with eosinophilia and systemic symptoms	Analysis of Skin-Resident Memory T Cells Following Drug Hypersensitivity Reactions	Jason A. Trubiano, Claire L. Gordon, Clara Castellucci, Susan N. Christo, Simone L. Park, Effie Mouhtouris, Katherine Konvinse, Morgan Rose, Michelle Goh, Alan S. Boyd, Elizabeth J. Phillips, Laura K. Mackay	2020-07-01	Human	CD3+, CD4, CD8+, CD69+, CD103+, CD45ROþ
7	Vitiligo	Antibody blockade of IL-15 signaling has the potential to durably reverse vitiligo	Jillian M. Richmond, James P. Strassner, Lucio Zapata Jr., Madhuri Garg, Rebecca L. Riding, Maggi A. Refat, Xueli Fa1, Vincent Azzolino, Andrea Tovar-Garza, Naoya Tsurushita, Amit G. Pandya, J. Yun Tso and John E. Harris	2018-07-18	Human, mice	CD8+, CD69+, CD103+
8	Viral skin infection	Antigen-dependent competition shapes the local repertoire of tissue-resident memory CD8+ T cells	Andreas Muschaweckh, Veit R. Buchholz, Anne Fellenzer, Christian Hessel, Paul-Albert König, Sha Tao, Ronny Tao, Mathias Heikenwälder, Dirk H. Busch, Thomas Korn, Wolfgang Kastenmüller, Ingo Drexler, Georg Gasteiger	2016-12-12	Mice	CD8+, CD69+, CD103+
9	Staphylococcus aureus skin infection	Bacterial antigen is directly delivered to the draining lymph nodes and activates CD8+ T cells during Staphylococcus aureus skin infection.	Gyohei Egawa, Ben Roediger, Szun S Tay, Lois L Cavanagh,Thomas V Guy, Barbara Fazekas de, Anthony J Brzoska, Neville Firth, Wolfgang Weninger	2020-10-01	Mice	CD69+, CD103+
10	Skin allograft rejection	Biomarker evaluation of face transplant rejection: association of donor T cells with target cell injury	Christine Guo Lian, Ericka M Bueno, Scott R Granter, Alvaro C Laga, Arturo P Saavedra, William M Lin, Joseph S Susa, Qian Zhan, Anil K Chandraker, Stefan G Tullius, Bohdan Pomahac and George F Murphy	2014-01-17	Human	CD3+, CD4+, CD8+, CD69+, CD103+, CLA+
11	Chronic antigen exposure	CCR8 Expression Defines Tissue-Resident Memory T Cells in Human Skin.	Michelle L McCully, Kristin Ladell, Robert Andrews, Rhiannon E Jones, Kelly L Miners, Laureline Roger, Duncan M Baird, Mark J Cameron, Zita M Jessop, Iain S Whitaker, Eleri L Davies, David A Price, Bernhard Moser	2018-03-01	Mice	CD3+, CD4+, CD8+, CD69+, CD103+, CCR8+
12	Contact hypersensitivity	CD4+ Resident Memory T Cells Mediate Long-Term Local Skin Immune Memory of Contact Hypersensitivity in BALB/c Mice	Akihiko Murata, Shin-Ichi Hayashi	2020-05-19	Mice	CD3+, CD4+, CD8+, CD69+, CD103+
13	Psoriasis, vitiligo	CD49a Expression Defines Tissue-Resident CD8+ T Cells Poised for Cytotoxic Function in Human Skin	Stanley Cheuk, Heinrich Schlums, Irène Gallais Sérézal, Elisa Martini, Samuel C Chiang, Nicole Marquardt, Anna Gibbs, Ebba Detlofsson, Andrea Introini, Marianne Forkel, Charlotte Höög, Annelie Tjernlund, Jakob Michaëlsson, Lasse Folkersen, Jenny Mjösberg, Lennart Blomqvist, Marcus Ehrström, Mona Ståhle, Yenan T Bryceson, Liv Eidsmo	2017-02-21	Human	CD3+, CD4+, CD8+, CD49+, CD69+, CD103+
14	Herpes simplex virus-1	CD49a Regulates Cutaneous Resident Memory CD8+ T Cell Persistence and Response	Shannon K.Bromley, Hasan Akbaba, Vinidhra Mani, Rut Mora-Buch, Alexandra Y.Chasse, Andrea Sama, Andrew D.Luster	2020-09-01	Mice	CD8+, CD69+, CD49a+, CD103+
15	Psoriasis	CD8 resident memory T cells with interleukin 17A‐producing potential are accumulated in disease‐naïve nonlesional sites of psoriasis possibly in correlation with disease duration	S. Vo R. Watanabe, H. Koguchi‐Yoshioka, Y. Matsumura, Y. Ishitsuka, Y. Nakamura, N. Okiyama, Y. Fujisawa, M. Fujimoto	2019-02-08	Human	CD4+, CD8+, CD103+
16	Viral skin infection	Cell and fluid sampling microneedle patches for monitoring skin-resident immunity	VAnasuya Mandal, Archana V. Boopathy, Lionel K. W. Lam, Kelly D. Moynihan, Mary E. Welch, Nitasha R. Bennett, Michelle E. Turvey, Nikki Thai, Jenny H. Van, J. Christopher Love, Paula T. Hammond, Darrell J. Irvine	2018-11-14	Mice	CD3+, CD8+, CD69+, CD103+
17	Viral skin infection	Central memory CD8+ T cells become CD69+ tissue-residents during viral skin infection independent of CD62L-mediated lymph node surveillance	Jossef F Osborn, Samuel J Hobbs, Jana L Mooster, Tahsin N Khan, Augustus M Kilgore, Jake C Harbour, Jeffrey C Nolz	2019-03-15	Mice	CD8+, CD69+, CD103+, CD62L-
18	Herpes simplex virus-1	Chemokine Receptor–Dependent Control of Skin Tissue–Resident Memory T Cell Formation	Ali Zaid, Jyh Liang Hor, Susan N. Christo, Joanna R. Groom, William R. Heath, Laura K. Mackay, Scott N. Mueller	2017-10-01	Mice	CD8+, CD69+, CD103+
19	Melanoma	Co-expression of CD39 and CD103 identifies tumor-reactive CD8 T cells in human solid tumors	Jossef F Osborn, Samuel J Hobbs, Jana L Mooster, Tahsin N Khan, Augustus M Kilgore, Jake C Harbour, Jeffrey C Nolz	2019-03-15	Human, mice	CD3+, CD8+, CD39+, CD69+, CD69+, CD103+
20	Skin contact hypersensitivity	Common clonal origin of central and resident memory T cells following skin immunization	Olivier Gaide, Ryan O Emerson, Xiaodong Jiang, Nicholas Gulati, Suzanne Nizza, Cindy Desmarais, Harlan Robins, James G Krueger, Rachael A Clark, Thomas S Kupper	2016-06-01	Human, mice	CD4+, CD8+, CD62L-, CD69+, CD103+, CD122-
21	Herpes simplex virus-1	Cutting edge: CD69 interference with sphingosine-1-phosphate receptor function regulates peripheral T cell retention	Laura K. Mackay, Asolina Braun, Bethany L. Macleod, Nicholas Collins, Christina Tebartz, Sammy Bedoui, Francis R. Carbone, Thomas Gebhardt	2015-03-01	Mice	CD8+, CD69+, CD103+
22	Herpes simplex virus-1	Cutting Edge: Tissue-Resident Memory CTL Down-Regulate Cytolytic Molecule Expression following Virus Clearance	Justine D. Mintern, Carole Guillonneau, Francis R. Carbone, Peter C. Doherty and Stephen J. Turner	2017-12-01	Mice	CD8+
23	Herpes simplex virus-1	Cutting Edge: Tissue-Resident Memory T Cells Generated by Multiple Immunizations or Localized Deposition Provide Enhanced Immunity	Brooke Davies, Julia E Prier, Claerwen M Jones, Thomas Gebhardt, Francis R Carbone, Laura K Mackay	2017-03-15	Mice	CD8+, CD103+
24	Dinitrofluorobenzene-induced skin inflammation	Dermal CD207-Negative Migratory Dendritic Cells Are Fully Competent to Prime Protective, Skin Homing Cytotoxic T-Lymphocyte Responses	Tobias Hain, Felix Melchior, Nadine Kamenjarin, Sabine Muth, Hela Weslati, Björn E Clausen, Karsten Mahnke, Cinthia Silva-Vilches, Kristian Schütze, Julian Sohl, Markus P Radsak, Georg Bündgen, Tobias Bopp, Sven Danckwardt, Hansjörg Schild, Hans Christian Probst	2018-11-16	Mice	CD8+, CD69+, CD103+
25	Aldara-induced skin inflammation (Psoriasis)	Dermal IL-17-producing gamma delta T cells establish long-lived memory in the skin	Tom Hartwig, Stanislav Pantelyushin, Andrew L. Croxford,Paulina Kulig and Burkhard Becher	2015-09-02	MIce	Vγ4+, Vδ4+, γδ T cells
26	Viral skin infection	Developmental plasticity allows outside-in immune responses by resident memory T cells	Raissa Fonseca, Lalit K. Beura, Clare F. Quarnstrom, Hazem E. Ghoneim, Yiping Fan, Caitlin C. Zebley, Milcah C. Scott, Nancy J. Fares-Frederickson, Sathi Wijeyesinghe, Emily A. Thompson, Henrique Borges da Silva, Vaiva Vezys, Benjamin Youngblood, David Masopust	2020-02-17	Mice	CD8+, CD103+, CD49a+, KLRG1-, CD62L-
27	Herpes simplex virus-1	Different patterns of peripheral migration by memory CD4+ and CD8+ T cells	Thomas Gebhardt, Paul G. Whitney, Ali Zaid, Laura K. Mackay, Andrew G. Brooks, William R. Heath, Francis R. Carbone, Scott N. Mueller	2011-08-14	Mice	CD4+, CD8+, CD44+, CD103+, CD62L
28	Aldara induced skin inflammation (Psoriasis)	Dihydroartemisinin ameliorates psoriatic skin inflammation and its relapse by diminishing CD8+ T-cell memory in wild-type and humanized mice	Yuchao Chen, Yuhong Yan, Huazhen Liu, Feifei Qiu, Chun-Ling Liang, Qunfang Zhang, Run-Yue Huang, Ling Han, Chuanjian Lu, Zhenhua Dai	2020-08-21	Mice	CD4+, CD8+, CD69+, CD103+, CLA+
29	Viral skin infection, melanoma	Enhanced anti-tumour immunity requires the interplay between resident and circulating memory CD8+ T cells	Michel Enamorado, Salvador Iborra, Elena Priego, Francisco J Cueto, Juan A Quintana, Sarai Martínez-Cano, Ernesto Mejías-Pérez, Mariano Esteban, Ignacio Melero, Andrés Hidalgo, David Sancho	2017-07-17	Mice	CD8+, CD69+, CD103+
30	Viral skin infection	Epidermal injury and infection during poxvirus immunization is crucial for the generation of highly protective T cell-mediated immunity	Luzheng Liu, Qiong Zhong, Tian Tian, Krista Dubin, Shruti K. Athale, and Thomas S. Kupper	2010-01-17	Mice	CD3+, CD8+,
31	Viral skin infection	DOCK8 regulates lymphocyte shape integrity for skin antiviral immunity	Qian Zhang , Christopher G. Dove , Jyh Liang Hor , Heardley M. Murdock , Dara M. Strauss-Albee , Jordan A. Garcia , Judith N. Mandl , Rachael A. Grodick , Huie Jing , Devon B. Chandler-Brown , Timothy E. Lenardo , Greg Crawford , Helen F. Matthews , Alexandra F. Freeman , Richard J. Cornall , Ronald N. Germain , Scott N. Mueller , Helen C. Su	2014-12-15	Mice	CD8+, CD69+, CD103+
32	Psoriasis	Epidermal Th22 and Tc17 Cells Form a Localized Disease Memory in Clinically Healed Psoriasis	Stanley Cheuk, Maria Wikén, Lennart Blomqvist, Susanne Nylén, Toomas Talme, Mona Ståhle, Liv Eidsmo	2014-04-01	Human	CD3+, CD8+, CD4+, CD49a+, CD69+, CD103+
33	Frontal ﬁbrosing alopecia	Frontal fibrosing alopecia shows robust T helper 1 and Janus kinase 3 skewing	E. Del DucaiD, J. Ruano RuiziD, A.B. PaveliD, R.D. SanyaliD, T. SongiD, J. Gay-MimbreraiD, N. ZhangiD, Y.D. EstradaiD, X. PengiD, Y. Renert-YuvaliD, R.G. PhelpsiD, R. PausiD, J.G. KruegeriD, E. Guttman-Yassky	2020-03-25	Human	CD69+, CD103+
34	T cell lymphoma	Hair follicle-derived IL-7 and IL-15 mediate skin-resident memory T cell homeostasis and lymphoma	Takeya Adachi, Tetsuro Kobayashi, Eiji Sugihara, Taketo Yamada, Koichi Ikuta, Stefania Pittaluga, Hideyuki Saya, Masayuki Amagai, Keisuke Nagao	2015-11-21	Human, mice	CD3+, CD4+, CD44+, CD62L-, CD69+, CD103+
35	Drug hypersensitivity reaction	Histopathologic spectrum of hypersensitivity reactions associated with anti-CD52 therapy (alemtuzumab)	Stacie L. Clark, Julie Y. Tse, David E. Fisher, Nicole R. LeBeouf, George F. Murphy, Thomas S. Kupper, Rachael A. Clark, Christine G. Lian	2016-09-09	Human	CD8+, CD103+
36	Candida albicans	Human Epidermal Langerhans Cells Maintain Immune Homeostasis in Skin by Activating Skin Resident Regulatory T Cells	Julien Seneschal, Rachael A Clark, Ahmed Gehad, Clare M Baecher-Allan, Thomas S Kupper	2012-05-25	Human in vitro	CD3+, CD4+, CD8+, CD69
37	Cutaneous T cell lymphoma, viral/bacterial skin	Human skin is protected by four functionally and phenotypically discrete populations of resident and recirculating memory T cells	Rei Watanabe, Ahmed Gehad, Chao Yang, Laura L. Scott, Jessica E. Teague, Christoph Schlapbach, Christopher P. Elco, Victor Huang, Tiago R. Matos, Thomas S. Kupper, Rachael A. Clark	2015-03-18	Human, mice	CD4+, CD8+, CD69+, CD103+
38	Melanoma	Identification of CD49a+ CD8+ resident memory T cells in vitiligo-like lesions associated with nivolumab treatment for melanoma	C Nakashima, Y Ishida, K Nakagawa, H Irie, M Hirata, T Kataoka, A Otsuka, K Kabashima	2019-09-30	Human	CD8+, CD49a+, CD103+
39	Viral skin infection	IL-15 regulates memory CD8+ T cell O-glycan synthesis and affects trafficking	Jeffrey C. Nolz, John T. Harty	2014-02-10	Mice	CD8+
40	Viral skin infection	Impact of Zostavax Vaccination on T-Cell Accumulation and Cutaneous Gene Expression in the Skin of Older Humans After Varicella Zoster Virus Antigen–Specific Challenge	Neil P Patel, Milica Vukmanovic-Stejic, Mayte Suarez- Farinas, Emma S Chambers, Daisy Sandhu, Judilyn Fuentes-Duculan, Neil A Mabbott, Malcolm H A Rustin, James Krueger, Arne N Akbar	2018-09-22	Human	CD4+, CD8+, CD69+, CD103+
41	Adult T-cell leukemia/lymphoma	Indolent multipapular adult T-cell leukemia/lymphoma with phenotype of resident memory T cells	Kazuo Kurihara, Takatoshi Shimauchi, Yoshiki Tokura	2020-05-08	Human	CD3+, CD4+, CD8+, CD69+, CD103+
42	Contact hypersensitivity	Inhibitory checkpoint receptors control CD8 + resident memory T cells to prevent skin allergy	Pia Gamradt, Léo Laoubi, Audrey Nosbaum, Virginie Mutez, Vanina Lenief, Sophie Grande, Daniel Redoulès, Anne-Marie Schmitt, Jean-François Nicolas, Marc Vocanson	2019-01-15	Mice	CD4+, CD8+, CD69+, CD103+
43	Melanoma	Interlesional diversity of T cell receptors in melanoma with immune checkpoints enriched in tissue-resident memory T cells	Chandra Sekhar, Boddupalli, Noffar Bar, Krishna Kadaveru, Michael Krauthammer, Natopol Pornputtapong, Zifeng Mai, Stephan Ariyan, Deepak Narayan, Harriet Kluger, Yanhong Deng, Rakesh Verma, Rituparna Das, Antonella Bacchiocchi, Ruth Halaban, Mario Sznol, Madhav V. Dhodapkar, Kavita M. Dhodapkar,	2016-12-22	Human	CD4+, CD8+, CD45RO+, CD69+, CD103+, CCR7-
44	Vitiligo	Jak Inhibitors Reverse Vitiligo in Mice but Do Not Deplete Skin Resident Memory T Cells	Vincent Azzolino, Lucio Zapata Jr., Madhuri Garg, Melina Gjon,i Rebecca L. Riding, James P. Strassner, Jillian M. Richmond, John E. Harris	2020-05-25	Mice	CD3+, CD8+, CD69+, CD103+
45	Viral skin infection	Keratinocyte-Mediated Activation of the Cytokine TGF-β Maintains Skin Recirculating Memory CD8+ T Cells	Toshiro Hirai, Yukari Zenke, Yi Yang, Laurent Bartholin, Lalit K Beura, David Masopust, Daniel H Kaplan	2019-05-21	Mice	CD3+, CD8+, CD69+, CD103+
46	Viral skin infection	KLRG1 + Effector CD8 + T Cells Lose KLRG1, Differentiate into All Memory T Cell Lineages, and Convey Enhanced Protective Immunity	Dietmar Herndler-Brandstetter, Harumichi Ishigame, Ryo Shinnakasu, Valerie Plajer, Carmen Steche1, Jun Zhao, Melanie Lietzenmayer, Lina Kroehling, Akiko Takumi, Kohei Kometani, Takeshi Inoue, Yuval Kluger, Susan M Kaech, Tomohiro Kurosaki, Takaharu Okada, Richard A Flavell	2018-04-18	Mice	CD8+, CD69+, CD103+
47	Viral skin infection	Local antigen in nonlymphoid tissue promotes resident memory CD8+ T cell formation during viral infection	Tahsin N. Khan, Jana L. Mooster, Augustus M. Kilgore, Jossef F. Osborn, Jeffrey C. Nolz	2016-05-30	Mice	CD8+, CD69+, CD103+
48	Dinitrofluorobenzene-induced skin inflammation and viral skin infection	Local proliferation maintains a stable pool of tissue-resident memory T cells after antiviral recall responses article	Simone L. Park, Ali Zaid, Jyh Liang Hor, Susan N. Christo, Julia E. Prier, Brooke Davies, Yannick O. Alexandre, Julia L. Gregory, Tiffany A. Russell, Thomas Gebhardt, Francis R. Carbone, David C. Tscharke, William R. Heath, Scott N. Mueller, Laura K. Mackay	2018-01-08	Mice	CD8+, CD69+, CD103+
49	Herpes simplex virus-1	Long-lived epithelial immunity by tissue-resident memory T (TRM) cells in the absence of persisting local antigen presentation	Laura K Mackay, Angus T Stock, Joel Z Ma, Claerwen M Jones, Stephen J Kent, Scott N Mueller, William R Heath, Francis R Carbone, Thomas Gebhardt	2012-04-16	Mice	CD8+, CD103+
50	Contact hypersensitivity	Mast Cells Limit the Exacerbation of Chronic Allergic Contact Dermatitis in Response to Repeated Allergen Exposure	Vladimir-Andrey Gimenez-Rivera, Frank Siebenhaar, Carolin Zimmermann, Hanna Siiskonen, Martin Metz and Marcus Maurer	2016-12-01	Mice	CD3+, CD8+, CD44+, CD103+
51	Herpes simplex virus-1	Memory T cells in nonlymphoid tissue that provide enhanced local immunity during infection with herpes simplex virus	Thomas Gebhardt, Linda M Wakim, Liv Eidsmo, Patrick C Reading, William R Heath, Francis R Carbone	2009-03-22	Mice	CD4+, CD8+, CD62L-, CD122-, CD69+, CD103+
52	Viral skin infection	Migratory DCs activate TGF-β to precondition naïve CD8 + T cells for tissue-resident memory fate	Vinidhra Mani, Shannon K Bromley, Tarmo Äijö, Rut Mora-Buch, Esteban Carrizosa, Ross D Warner, Moustafa Hamze, Debattama R Sen, Alexandra Y Chasse, Alina Lorant, Jason W Griffith, Rod A Rahimi, Craig P McEntee, Kate L Jeffrey, Francesco Marangoni, Mark A Travis, Adam Lacy-Hulbert, Andrew D Luster, Thorsten R Mempel	2019-10-11	Mice	CD3+, CD4+, CD8+, CD69+, CD103+
53	Viral skin infection	Optimal Generation of Tissue-Resident but Not Circulating Memory T Cells during Viral Infection Requires Crosspriming by DNGR-1+Dendritic Cells	Salvador Iborra, María Martínez-López, Sofía C Khouili, Michel Enamorado, Francisco J Cueto, Ruth Conde-Garrosa, Carlos Del Fresno, David Sancho	2016-10-18	Mice	CD8+, CD103+, CD69+
54	Viral skin infection	Organ-specific isoform selection of fatty acid–binding proteins in tissue-resident lymphocytes	H. Frizzell, R. Fonseca, S. N. Christo, M. Evrard, S. Cruz-Gomez, N. G. Zanluqui, B. von Scheidt, D. Freestone, S. L. Park, H. E. G. McWilliam,J. A. Villadangos, F. R. Carbone, L. K. Mackay	2020-04-03	Mice	CD8+, CD44+, CD62L+, CD69+, CD103+
55	Contact dermatitis	Pathogenic CD8+ Epidermis-Resident Memory T Cells Displace Dendritic Epidermal T Cells in Allergic Dermatitis	Anne-Sofie Ø Gadsbøll, Mia H Jee, Anders B Funch, Maria Alhede, Veronika Mraz, Julie F Weber, Lauren A Callender, Elizabeth C Carroll, Thomas Bjarnsholt, Anders Woetmann, Niels Ødum, Allan R Thomsen, Jeanne D Johansen, Sian M Henson, Carsten Geisler, Charlotte M Bonefeld	2019-12-20	Mice	CD3+, CD4+, CD8+, Vγ3+, CD69+, CD103+
56	Atopic dermatitits	PD-1+CD8+ T cells are clonally expanding effectors in human chronic inflammation	Alessandra Petrelli, Gerdien Mijnheer, David P. Hoytema van Konijnenburg, Maria M. van der Wal, Barbara Giovannone, Enric Mocholi, Nadia Vazirpanah, Jasper C. Broen, Dirkjan Hijnen, Bas Oldenburg, Paul J. Coffer, Sebastian J. Vastert, Berent J. Prakken, Eric Spierings, Aridaman Pandit, Michal Mokry, and Femke van Wijk	2018-09-10	Human	CD4+, CD8+, CD69+
57	Psoriasis	Persistence of Inflammatory Phenotype in Residual Psoriatic Plaques in Patients on Effective Biologic Therapy	Shunya Mashiko, Rebecca M Edelmayer, Yingtao Bi, Lauren M Olson, Joseph B Wetter, Jing Wang, Catherine Maari, Etienne Saint-Cyr Proulx, Vivek Kaimal, Xuan Li, Katherine Salte, Sandra Garcet, Arun K Kannan, Susan M Huang, Xiaohong Cao, Zheng Liu, James G Krueger, Marika Sarfati, Robert Bissonnette, Kathleen M Smith	2020-01-16	Human	CD103+
58	Herpes simplex virus-1	Persistence of skin-resident memory T cells within an epidermal niche	Ali Zaid, Laura K Mackay, Azad Rahimpour, Asolina Braun, Marc Veldhoen, Francis R Carbone, Jonathan H Manton, William R Heath, Scott N Mueller	2014-02-26	Mice	CD8+
59	Viral skin infection, sepsis	Polymicrobial sepsis impairs bystander recruitment of effector cells to infected skin despite optimal sensing and alarming function of skin resident memory CD8 T cells	Derek B. Danahy,Scott M. Anthony,Isaac J. Jensen,Stacey M. Hartwig,Qiang Shan,Hai-Hui Xue,John T. Harty,Thomas S. Griffith,Vladimir P. Badovinac	2017-09-14	Mice	CD8+, CD103+
60	Wolf's isotopic response following herpes zoster	Postherpetic Wolf's isotopic response: possible contribution of resident memory T cells to the pathogenesis of lichenoid reaction	M Ise, K Tanese, T Adachi, W Du, M Amagai, M Ohyama	2015-10-16	Human	CD4+, CD8+, CD45RO+, CD69+, CD103+
61	Contact allergy	Rapid allergen-induced interleukin-17 and interferon-γ secretion by skin-resident memory CD8 + T cells	Jonas D Schmidt, Malin G Ahlström, Jeanne D Johansen, Beatrice Dyring-Andersen, Christina Agerbeck, Morten M Nielsen, Steen S Poulsen, Anders Woetmann, Niels Ødum, Allan R Thomsen, Carsten Geisler, Charlotte M Bonefeld	2016-09-21	Mice	CD4+, CD8+, CD69+, CD103+
62	Vitiligo	Resident Memory and Recirculating Memory T Cells Cooperate to Maintain Disease in a Mouse Model of Vitiligo	Jillian M Richmond, James P Strassner, Mehdi Rashighi, Priti Agarwal, Madhuri Garg, Kingsley I Essien, Lila S Pell, John E Harris	2019-01-29	Mice, human	CD3+, CD8+, CD69+, CD103+
63	Vitiligo and melanoma associated vitiligo	Resident memory T cells in the skin mediate durable immunity to melanoma	Brian T Malik, Katelyn T Byrne, Jennifer L Vella, Peisheng Zhang, Tamer B Shabaneh, Shannon M Steinberg, Aleksey K Molodtsov, Jacob S Bowers, Christina V Angeles, Chrystal M Paulos, Yina H Huang, Mary Jo Turk	2017-04-14	Mice	CD3+, CD8+, CD103+, CD69+
64	Melanoma	Robust Iterative Stimulation with Self-Antigens Overcomes CD8+ T Cell Tolerance to Self- and Tumor Antigens	Christine E Nelson, Emily A Thompson, Clare F Quarnstrom, Kathryn A Fraser, Davis M Seelig, Siddheshvar Bhela, Brandon J Burbach, David Masopust, Vaiva Vezys	2019-12-17	Mice	CD8+, CD103+
65	Melanoma	Runx3 programs CD8+ T cell residency in non-lymphoid tissues and tumours	J. Justin Milner, Clara Toma, Bingfei Yu, Kai Zhang, Kyla Omilusik, Anthony T. Phan, Dapeng Wang, Adam J. Getzler, Toan Nguyen, Shane Crotty, Wei Wang, Matthew E. Pipkin, Ananda W. Goldrath	2017-12-06	Mice	CD8+, CD103+
66	Mycosis fungoides	Sézary syndrome and mycosis fungoides arise from distinct T-cell subsets: A biologic rationale for their distinct clinical behaviors	James J. Campbell, Rachael A. Clark, Rei Watanabe, Thomas S. Kupper	2010-05-18	Human	CD4+, CD45RO+
67	Psoriasis	Significance of IL-17A-producing CD8+CD103+ skin resident memory T cells in psoriasis lesion and their possible relationship to clinical course	Kazuo Kurihara, Toshiharu Fujiyama, Pawit Phadungsaksawasdi, Taisuke Ito, Yoshiki Tokura	2019-06-10	Human	CD3+, CD4+, CD8+, CD69+, CD103+, CD45RO+, CD45RA-, CCR6+, CCR7-, CD62L-
68	Atopic dermatitits	Single-cell transcriptome analysis of human skin identifies novel fibroblast subpopulation and enrichment of immune subsets in atopic dermatitis	Helen He, Hemant Suryawanshi, Pavel Morozov, Jesús Gay-Mimbrera, Ester Del Duca, Hyun Je Kim, Naoya Kameyama, Yeriel Estrada, Evan Der, James G Krueger, Juan Ruano, Thomas Tuschl, Emma Guttman-Yassky	2020-01-21	Human	CD4+, CD8+, CD69+, CD103+,
69	Actinic keratosis	Skin cancer precursor immunotherapy for squamous cell carcinoma prevention	Abby R Rosenberg, Mary Tabacchi, Kenneth H Ngo, Michael Wallendorf, Ilana S Rosman, Lynn A Cornelius, Shadmehr Demehri	2019-03-21	Human	CD3+, CD4+, CD8+, CD69+, CD103+
70	Tick infection	Skin CD4+ Memory T Cells Play an Essential Role in Acquired Anti-Tick Immunity through Interleukin-3-Mediated Basophil Recruitment to Tick-Feeding Sites	Takuya Ohta, Soichiro Yoshikawa, Yuya Tabakawa, Kayoko Yamaji, Kenji Ishiwata, Hiroshi Shitara, Choji Taya, Masatsugu Oh-Hora, Yohei Kawano, Kensuke Miyake, Yoshinori Yamanishi, Hiromichi Yonekawa, Naohiro Watanabe, Hirotaka Kanuka, Hajime Karasuyama	2017-10-16	Mice	CD3+, CD4+, CD62L+, CD44+, CD69+
71	Leukemic cutaneous T cell lymphoma	Skin effector memory T cells do not recirculate and provide immune protection in alemtuzumab-treated CTCL patients	Rachael A Clark, Rei Watanabe, Jessica E Teague, Christoph Schlapbach, Marianne C Tawa, Natalie Adams, Andrew A Dorosario, Keri S Chaney, Corey S Cutler, Nicole R Leboeuf, Joi B Carter, David C Fisher, Thomas S Kupper	2012-01-18	Human	CD4+, CD8+, CD45RO+, CLA-, CCR4-, CD27
72	Viral skin infection	Skin infection generates non-migratory memory CD8+ TRM cells providing global skin immunity	Xiaodong Jiang, Rachael A Clark, Luzheng Liu, Amy J Wagers, Robert C Fuhlbrigge, Thomas S Kupper	2012-02-29	Mice	CD4+, CD8+, CD69+, CD103+, CD44+, CD62L-, CD122-, CD127-
73	Systemic sclerosis	Skin resident memory T-cell population is not constructed effectively in systemic sclerosis	H Koguchi-Yoshioka, R Watanabe, Y Fujisawa, Y Ishitsuka, Y Nakamura, N Okiyama, M Fujimoto	2018-08-18	Human	CD3+, CD4+, CD69+, CD103+
74	Leishmaniasis	Skin-resident CD4+ T cells protect against Leishmania major by recruiting and activating inflammatory monocytes	Nelson D Glennie, Susan W Volk, Phillip Scott	2017-04-18	Mice	CD4+, CD8+
75	Leishmaniasis	Skin-resident memory CD4+ T cells enhance protection against Leishmania major infection	Nelson D Glennie, Venkata A Yeramilli, Daniel P Beiting, Susan W Volk, Casey T Weaver, Phillip Scott	2015-08-24	Mice	CD4+, CD8+, CD69+, CCR7-
76	Herpes simplex virus-1	Skin-resident memory CD8+ T cells trigger a state of tissue-wide pathogen alert	Silvia Ariotti, Marc A. Hogenbirk, Feline E. Dijkgraaf, Lindy L. Visser, Mirjam E. Hoekstra, Ji-Ying Song, Heinz Jacobs, John B. Haanen, Ton N. Schumacher	2014-10-03	Mice	CD8+
77	Candida albicans	Staged development of long-lived T-cell receptor αβ TH17 resident memory T-cell population to Candida albicans after skin infection	Chang Ook Park, Xiujun Fu, Xiaodong Jiang, Youdong Pan, Jessica E Teague, Nicholas Collins, Tian Tian, John T O'Malley, Ryan O Emerson, Ji Hye Kim, Yookyung Jung, Rei Watanabe, Robert C Fuhlbrigge, Francis R Carbone, Thomas Gebhardt, Rachael A Clark, Charles P Lin, Thomas S Kupper	2017-09-20	Mice	CD4+, CD8+, CD69+, CD103+
78	Psoriasis	Survival of tissue-resident memory T cells requires exogenous lipid uptake and metabolism	Youdong Pan, Tian Tian, Chang Ook Park, Serena Y. Lofftus, Shenglin Mei, Xing Liu, Chi Luo, John T. O’Malley, Ahmed Gehad, Jessica E. Teague, Sherrie J. Divito, Robert Fuhlbrigge, Pere Puigserver, James G. Krueger, Gökhan S. Hotamisligil, Rachael A. Clark, Thomas S. Kupper	2017-02-20	Human	CD8+, CD69+
79	Viral skin infection	Targeted Expansion of Tissue-Resident CD8+ T Cells to Boost Cellular Immunity in the Skin	Samuel J.Hobbs, Jeffrey C.Nolz	2019-12-03	Mice	CD4+, CD8+, CD69+, CD103+
80	Herpes simplex virus-1	T-box Transcription Factors Combine with the Cytokines TGF-β and IL-15 to Control Tissue-Resident Memory T Cell Fate	Laura K Mackay, Erica Wynne-Jones, David Freestone, Daniel G Pellicci, Lisa A Mielke, Dane M Newman, Asolina Braun, Frederick Masson, Axel Kallies, Gabrielle T Belz, Francis R Carbone	2015-12-15	Mice	CD8+, CD69+, CD103+
81	Varizela Zoster, skin inflammation	The Functional Requirement for CD69 in Establishment of Resident Memory CD8 + T Cells Varies with Tissue Location	Daniel A. Walsh, Henrique Borges da Silva, Lalit K. Beura, Changwei Peng, Sara E. Hamilton, David Masopust, Stephen C. Jameson	2019-08-15	Mice	CD8+, CD69+, CD103+
82	Melanoma	The Nontoxic Cholera B Subunit Is a Potent Adjuvant for Intradermal DC-Targeted Vaccination	Laura Antonio-Herrera, Oscar Badillo-Godinez, Oscar Medina-Contreras, Araceli Tepale-Segura, Alberto García-Lozano 1, Lourdes Gutierrez-Xicotencatl, Gloria Soldevila, Fernando R Esquivel-Guadarrama, Juliana Idoyaga, Laura C Bonifaz	2018-09-27	Mice	CD4+, CD69+, CCR7-
83	Herpes simplex virus-1, Skin antigen	Tissue patrol by resident memory CD8+ T cells in human skin	Feline E Dijkgraaf, Tiago R Matos, Mark Hoogenboezem, Mireille Toebes, David W Vredevoogd, Marjolijn Mertz, Bram van den Broek, Ji-Ying Song, Marcel B M Teunissen, Rosalie M Luiten, Joost B Beltman, Ton N Schumacher	2019-06-20	Mice	CD8+, CD103+
84	Psoriasis	Tissue resident memory T cells in lesional and non-lesional psoriatic skin on a scar	Toshiyuki Yamamoto, Kazuo Kurihara, Yoshiki Tokura	2020-03-02	Human	CD8+, CD103+
85	Melanoma	Tissue-resident memory CD8+ T cells amplify anti-tumor immunity by triggering antigen spreading through dendritic cells	Evelyn Menares, Felipe Gálvez-Cancino, Pablo Cáceres-Morgado, Ehsan Ghorani, Ernesto López, Ximena Díaz, Juan Saavedra-Almarza, Diego A. Figueroa, Eduardo Roa, Sergio A. Quezada, Alvaro Lladser	2019-09-27	Mice	CD8+, CD69+, CD103+
86	Herpes simplex virus-1	Tissue-resident memory CD8+ T cells continuously patrol skin epithelia to quickly recognize local antigen	Silvia Ariotti, Joost B. Beltman, Grzegorz Chodaczek, Mirjam E. Hoekstra, Anna E. van Beek, Raquel Gomez-Eerland, Laila Ritsma, Jacco van Rheenen, Athanasius F. M. Marée, Tomasz Zal, Rob J. de Boer, John B. A. G. Haanen, Ton N. Schumacher	2012-11-27	Mice	CD8+, CD103+
87	Melanoma	Tissue-resident memory CD8+ T cells promote melanoma–immune equilibrium in skin	Simone L. Park, Anthony Buzzai, Jai Rautela, Jyh Liang Hor, Katharina Hochheiser, Maike Effern, Nathan McBain, Teagan Wagner, Jarem Edwards, Robyn McConville, James S. Wilmott, Richard A. Scolyer, Thomas Tüting, Umaimainthan Palendira, David Gyorki, Scott N. Mueller, Nicholas D. Huntington, Sammy Bedoui, Michael Hölzel, Laura K. Mackay, Jason Waithman, Thomas Gebhardt	2018-12-31	Mice	CD8+, CD69+, CD103+
88	Graft-versus-host disease	Tissue-resident PSGL1loCD4+ T cells promote B cell differentiation and chronic graft-versus-host-disease-associated autoimmunity.	Xiaohui Kong, Deye Zeng, Xiwei Wu, Bixin Wang, Shijie Yang, Qingxiao Song, Yongping Zhu, Martha Salas, Hanjun Qin, Ubaydah Nasri, Karen M Haas, Arthur D Riggs, Ryotaro Nakamura, Paul J Martin, Aimin Huang, Defu Zeng	2021-01-04	Mice	CD4+, CD69+, CD103+, CXCR6+, CD62L-, CD44+
89	Melanoma	Topical Adjuvant Application during Subcutaneous Vaccination Promotes Resident Memory T Cell Generation	Jacqueline C. Y. Lai, Wing Ki Cheng, Patrick D. Hopkins, Mitsuhiro Komba, Douglas A. Carlow, Jan P. Dutz	2019-10-02	Mice, in vitro	CD4+, CD8+, CD69+, CD103+,
90	Toxic epidermal necrolysis	Toxic epidermal necrolysis in the absence of circulating T cells: A possible role for resident memory T cells	Hisato Iriki, Takeya Adachi, Mariko Mori, Keiji Tanese, Takeru Funakoshi, Daiki Karigane, Takayuki Shimizu, Shinichiro Okamoto, Keisuke Nagao	2014-10-15	Human	CD4+, CD8+, CD45RO+, CD69+, CD103+
91	Melanoma	Vaccination-induced skin-resident memory CD8(+) T cells mediate strong protection against cutaneous melanoma	Felipe Gálvez-Cancino, Ernesto López, Evelyn Menares, Ximena Díaz, Camila Flores, Pablo Cáceres, Sofía Hidalgo, Ornella Chovar, Marcela Alcántara-Hernández, Vincenzo Borgna, Manuel Varas-Godoy, Flavio Salazar-Onfray, Juliana Idoyaga, Alvaro Lladser	2018-03-19	Mice	CD3+, CD8+, CD69+, CD103+,
92	Melanoma	Very late antigen-1 marks functional tumor-resident CD8 T cells and correlates with survival of melanoma patients	Timothy Murray, Silvia A. Fuertes Marraco, Petra Baumgaertner, Natacha Bordry, Laurène Cagnon, Alena Donda, Pedro Romero, Grégory Verdeil, Daniel E. Speiser	2016-12-12	Human, mice	VLA-1+, CD8+, CD69+, CD103+
93	Viral skin infection, poxvirus	Viral MHCI inhibition evades tissue-resident memory T cell formation and responses	Elvin J. Lauron, Liping Yang, Ian B. Harvey, Dorothy K. Sojka, Graham D. Williams, Michael A. Paley, Michael D. Bern, Eugene Park, Francisco Victorino, Adrianus C.M. Boon, and Wayne M. Yokoyama	2018-12-17	Mice	CD8+, CD4+ CD69+, CD103+
94	Psoriasis, vitiligo	Vitiligo Skin Is Imprinted with Resident Memory CD8 T Cells Expressing CXCR3	Katia Boniface, Cle´ment Jacquemin, Anne-Sophie Darrigade, Benoıˆt Dessarthe, Christina Martins, Nesrine Boukhedouni, Charlotte Vernisse, Alexis Grasseau, Denis Thiolat, Je´roˆme Rambert, Fabienne Lucchese, Antoine Bertolotti, Khaled Ezzedine, Alain Taieb and Julien Seneschal	2017-12-17	Human	CD4+, CD8+, CD69+, CD103+
Article found on ref. chaining
1	Melanoma	CD103+ Tumor-Resident CD8+ T Cells Are Associated with Improved Survival in Immunotherapy-Naïve Melanoma Patients and Expand Significantly During Anti–PD-1 Treatment	Jarem Edwards, James S. Wilmott, Jason Madore, Tuba Nur Gide, Camelia Quek, Annie Tasker, Angela Ferguson, Jinbiao Chen, Rehana Hewavisenti, Peter Hersey, Thomas Gebhardt, Wolfgang Weninger, Warwick J. Britton, Robyn P.M. Saw, John F. Thompson, Alexander M. Menzies, Georgina V. Long, Richard A. Scolyer, Umaimainthan Palendira	2018-07-01	Human	CD8+, CD69+, CD103+
Clinical studies
72	Psoriasis	Secukinumab treatment in new-onset psoriasis: aiming to understand the potential for disease modification – rationale and design of the randomized, multicenter STEPIn study	Lars Iversen, Liv Eidsmo, J Austad, M de Rie, A Osmancevic, L Skov, T Talme, I Bachmann, P van de Kerkhof, Mona Stahle , R Banerjee, J Oliver, A E R Fasth, J Frueh	2018-07-15	Human

## Sheet: Skin Infections
Article number	Skin diseases investigated	Article title	Authors	Publication Date	Source and type (human/animal/in vitro)	TRM defining surface markers
2	Herpes simplex virus-1	A committed tissue-resident memory T cell precursor within the circulating CD8+ effector T cell pool	Lianne Kok, Feline E. Dijkgraaf, Jos Urbanus, Kaspar Bresser, David W. Vredevoogd, Rebeca F. Cardoso, Leïla Perié, Joost B. Beltman, Ton N. Schumacher	2020-07-29	Mice	CD3+, CD4+, CD8+, CD69+, CD103+
14	Herpes simplex virus-1	CD49a Regulates Cutaneous Resident Memory CD8+ T Cell Persistence and Response	Shannon K.Bromley, Hasan Akbaba, Vinidhra Mani, Rut Mora-Buch, Alexandra Y.Chasse, Andrea Sama, Andrew D.Luster	2020-09-01	Mice	CD8+, CD69+, CD49a+, CD103+
18	Herpes simplex virus-1	Chemokine Receptor–Dependent Control of Skin Tissue–Resident Memory T Cell Formation	Ali Zaid, Jyh Liang Hor, Susan N. Christo, Joanna R. Groom, William R. Heath, Laura K. Mackay, Scott N. Mueller	2017-10-01	Mice	CD8+, CD69+, CD103+
21	Herpes simplex virus-1	Cutting edge: CD69 interference with sphingosine-1-phosphate receptor function regulates peripheral T cell retention	Laura K. Mackay, Asolina Braun, Bethany L. Macleod, Nicholas Collins, Christina Tebartz, Sammy Bedoui, Francis R. Carbone, Thomas Gebhardt	2015-03-01	Mice	CD8+, CD69+, CD103+
22	Herpes simplex virus-1	Cutting Edge: Tissue-Resident Memory CTL Down-Regulate Cytolytic Molecule Expression following Virus Clearance	Justine D. Mintern, Carole Guillonneau, Francis R. Carbone, Peter C. Doherty and Stephen J. Turner	2017-12-01	Mice	CD8+
23	Herpes simplex virus-1	Cutting Edge: Tissue-Resident Memory T Cells Generated by Multiple Immunizations or Localized Deposition Provide Enhanced Immunity	Brooke Davies, Julia E Prier, Claerwen M Jones, Thomas Gebhardt, Francis R Carbone, Laura K Mackay	2017-03-15	Mice	CD8+, CD103+
27	Herpes simplex virus-1	Different patterns of peripheral migration by memory CD4+ and CD8+ T cells	Thomas Gebhardt, Paul G. Whitney, Ali Zaid, Laura K. Mackay, Andrew G. Brooks, William R. Heath, Francis R. Carbone, Scott N. Mueller	2011-08-14	Mice	CD4+, CD8+, CD44+, CD103+, CD62L
58	Herpes simplex virus-1	Persistence of skin-resident memory T cells within an epidermal niche	Ali Zaid, Laura K Mackay, Azad Rahimpour, Asolina Braun, Marc Veldhoen, Francis R Carbone, Jonathan H Manton, William R Heath, Scott N Mueller	2014-02-26	Mice	CD8+
76	Herpes simplex virus-1	Skin-resident memory CD8+ T cells trigger a state of tissue-wide pathogen alert	Silvia Ariotti, Marc A. Hogenbirk, Feline E. Dijkgraaf, Lindy L. Visser, Mirjam E. Hoekstra, Ji-Ying Song, Heinz Jacobs, John B. Haanen, Ton N. Schumacher	2014-10-03	Mice	CD8+
80	Herpes simplex virus-1	T-box Transcription Factors Combine with the Cytokines TGF-β and IL-15 to Control Tissue-Resident Memory T Cell Fate	Laura K Mackay, Erica Wynne-Jones, David Freestone, Daniel G Pellicci, Lisa A Mielke, Dane M Newman, Asolina Braun, Frederick Masson, Axel Kallies, Gabrielle T Belz, Francis R Carbone	2015-12-15	Mice	CD8+, CD69+, CD103+
83	Herpes simplex virus-1, Skin antigen	Tissue patrol by resident memory CD8+ T cells in human skin	Feline E Dijkgraaf, Tiago R Matos, Mark Hoogenboezem, Mireille Toebes, David W Vredevoogd, Marjolijn Mertz, Bram van den Broek, Ji-Ying Song, Marcel B M Teunissen, Rosalie M Luiten, Joost B Beltman, Ton N Schumacher	2019-06-20	Mice	CD8+, CD103+
49	Herpes simplex virus-1	Long-lived epithelial immunity by tissue-resident memory T (TRM) cells in the absence of persisting local antigen presentation	Laura K Mackay, Angus T Stock, Joel Z Ma, Claerwen M Jones, Stephen J Kent, Scott N Mueller, William R Heath, Francis R Carbone, Thomas Gebhardt	2012-04-16	Mice	CD8+, CD103+
51	Herpes simplex virus-1	Memory T cells in nonlymphoid tissue that provide enhanced local immunity during infection with herpes simplex virus	Thomas Gebhardt, Linda M Wakim, Liv Eidsmo, Patrick C Reading, William R Heath, Francis R Carbone	2009-03-22	Mice	CD4+, CD8+, CD62L-, CD122-, CD69+, CD103+
3	Viral skin infection, candida albicans	A novel humanised mouse model to study the function of human cutaneous memory T cells in vivo in human skin	Maria M. Klicznik, Ariane Benedetti, Laura M. Gail, Suraj R. Varkhande, Raimund Holly, Martin Laimer, Angelika Stoecklinger, Andreas Sir, Roland Reitsamer, Theresa neuper, Jutta Horejs‑Hoeck, Michael D. Rosenblum, Daniel J. campbell, Eva M. Murauer, Iris K. Gratz	2020-07-07	Mice	CD4+, CD8+, CD69+, CD103+, CLA+, CCR6+
36	Candida albicans	Human Epidermal Langerhans Cells Maintain Immune Homeostasis in Skin by Activating Skin Resident Regulatory T Cells	Julien Seneschal, Rachael A Clark, Ahmed Gehad, Clare M Baecher-Allan, Thomas S Kupper	2012-05-25	Human in vitro	CD3+, CD4+, CD8+, CD69
77	Candida albicans	Staged development of long-lived T-cell receptor αβ TH17 resident memory T-cell population to Candida albicans after skin infection	Chang Ook Park, Xiujun Fu, Xiaodong Jiang, Youdong Pan, Jessica E Teague, Nicholas Collins, Tian Tian, John T O'Malley, Ryan O Emerson, Ji Hye Kim, Yookyung Jung, Rei Watanabe, Robert C Fuhlbrigge, Francis R Carbone, Thomas Gebhardt, Rachael A Clark, Charles P Lin, Thomas S Kupper	2017-09-20	Mice	CD4+, CD8+, CD69+, CD103+
8	Viral skin infection	Antigen-dependent competition shapes the local repertoire of tissue-resident memory CD8+ T cells	Andreas Muschaweckh, Veit R. Buchholz, Anne Fellenzer, Christian Hessel, Paul-Albert König, Sha Tao, Ronny Tao, Mathias Heikenwälder, Dirk H. Busch, Thomas Korn, Wolfgang Kastenmüller, Ingo Drexler, Georg Gasteiger	2016-12-12	Mice	CD8+, CD69+, CD103+
16	Viral skin infection	Cell and fluid sampling microneedle patches for monitoring skin-resident immunity	VAnasuya Mandal, Archana V. Boopathy, Lionel K. W. Lam, Kelly D. Moynihan, Mary E. Welch, Nitasha R. Bennett, Michelle E. Turvey, Nikki Thai, Jenny H. Van, J. Christopher Love, Paula T. Hammond, Darrell J. Irvine	2018-11-14	Mice	CD3+, CD8+, CD69+, CD103+
17	Viral skin infection	Central memory CD8+ T cells become CD69+ tissue-residents during viral skin infection independent of CD62L-mediated lymph node surveillance	Jossef F Osborn, Samuel J Hobbs, Jana L Mooster, Tahsin N Khan, Augustus M Kilgore, Jake C Harbour, Jeffrey C Nolz	2019-03-15	Mice	CD8+, CD69+, CD103+, CD62L-
26	Viral skin infection	Developmental plasticity allows outside-in immune responses by resident memory T cells	Raissa Fonseca, Lalit K. Beura, Clare F. Quarnstrom, Hazem E. Ghoneim, Yiping Fan, Caitlin C. Zebley, Milcah C. Scott, Nancy J. Fares-Frederickson, Sathi Wijeyesinghe, Emily A. Thompson, Henrique Borges da Silva, Vaiva Vezys, Benjamin Youngblood, David Masopust	2020-02-17	Mice	CD8+, CD103+, CD49a+, KLRG1-, CD62L-
29	Viral skin infection, melanoma	Enhanced anti-tumour immunity requires the interplay between resident and circulating memory CD8+ T cells	Michel Enamorado, Salvador Iborra, Elena Priego, Francisco J Cueto, Juan A Quintana, Sarai Martínez-Cano, Ernesto Mejías-Pérez, Mariano Esteban, Ignacio Melero, Andrés Hidalgo, David Sancho	2017-07-17	Mice	CD8+, CD69+, CD103+
30	Viral skin infection	Epidermal injury and infection during poxvirus immunization is crucial for the generation of highly protective T cell-mediated immunity	Luzheng Liu, Qiong Zhong, Tian Tian, Krista Dubin, Shruti K. Athale, and Thomas S. Kupper	2010-01-17	Mice	CD3+, CD8+,
31	Viral skin infection	DOCK8 regulates lymphocyte shape integrity for skin antiviral immunity	Qian Zhang , Christopher G. Dove , Jyh Liang Hor , Heardley M. Murdock , Dara M. Strauss-Albee , Jordan A. Garcia , Judith N. Mandl , Rachael A. Grodick , Huie Jing , Devon B. Chandler-Brown , Timothy E. Lenardo , Greg Crawford , Helen F. Matthews , Alexandra F. Freeman , Richard J. Cornall , Ronald N. Germain , Scott N. Mueller , Helen C. Su	2014-12-15	Mice	CD8+, CD69+, CD103+
39	Viral skin infection	IL-15 regulates memory CD8+ T cell O-glycan synthesis and affects trafficking	Jeffrey C. Nolz, John T. Harty	2014-02-10	Mice	CD8+
40	Viral skin infection	Impact of Zostavax Vaccination on T-Cell Accumulation and Cutaneous Gene Expression in the Skin of Older Humans After Varicella Zoster Virus Antigen–Specific Challenge	Neil P Patel, Milica Vukmanovic-Stejic, Mayte Suarez- Farinas, Emma S Chambers, Daisy Sandhu, Judilyn Fuentes-Duculan, Neil A Mabbott, Malcolm H A Rustin, James Krueger, Arne N Akbar	2018-09-22	Human	CD4+, CD8+, CD69+, CD103+
45	Viral skin infection	Keratinocyte-Mediated Activation of the Cytokine TGF-β Maintains Skin Recirculating Memory CD8+ T Cells	Toshiro Hirai, Yukari Zenke, Yi Yang, Laurent Bartholin, Lalit K Beura, David Masopust, Daniel H Kaplan	2019-05-21	Mice	CD3+, CD8+, CD69+, CD103+
46	Viral skin infection	KLRG1 + Effector CD8 + T Cells Lose KLRG1, Differentiate into All Memory T Cell Lineages, and Convey Enhanced Protective Immunity	Dietmar Herndler-Brandstetter, Harumichi Ishigame, Ryo Shinnakasu, Valerie Plajer, Carmen Steche1, Jun Zhao, Melanie Lietzenmayer, Lina Kroehling, Akiko Takumi, Kohei Kometani, Takeshi Inoue, Yuval Kluger, Susan M Kaech, Tomohiro Kurosaki, Takaharu Okada, Richard A Flavell	2018-04-18	Mice	CD8+, CD69+, CD103+
47	Viral skin infection	Local antigen in nonlymphoid tissue promotes resident memory CD8+ T cell formation during viral infection	Tahsin N. Khan, Jana L. Mooster, Augustus M. Kilgore, Jossef F. Osborn, Jeffrey C. Nolz	2016-05-30	Mice	CD8+, CD69+, CD103+
48	Dinitrofluorobenzene-induced skin inflammation and viral skin infection	Local proliferation maintains a stable pool of tissue-resident memory T cells after antiviral recall responses article	Simone L. Park, Ali Zaid, Jyh Liang Hor, Susan N. Christo, Julia E. Prier, Brooke Davies, Yannick O. Alexandre, Julia L. Gregory, Tiffany A. Russell, Thomas Gebhardt, Francis R. Carbone, David C. Tscharke, William R. Heath, Scott N. Mueller, Laura K. Mackay	2018-01-08	Mice	CD8+, CD69+, CD103+
52	Viral skin infection	Migratory DCs activate TGF-β to precondition naïve CD8 + T cells for tissue-resident memory fate	Vinidhra Mani, Shannon K Bromley, Tarmo Äijö, Rut Mora-Buch, Esteban Carrizosa, Ross D Warner, Moustafa Hamze, Debattama R Sen, Alexandra Y Chasse, Alina Lorant, Jason W Griffith, Rod A Rahimi, Craig P McEntee, Kate L Jeffrey, Francesco Marangoni, Mark A Travis, Adam Lacy-Hulbert, Andrew D Luster, Thorsten R Mempel	2019-10-11	Mice	CD3+, CD4+, CD8+, CD69+, CD103+
53	Viral skin infection	Optimal Generation of Tissue-Resident but Not Circulating Memory T Cells during Viral Infection Requires Crosspriming by DNGR-1+Dendritic Cells	Salvador Iborra, María Martínez-López, Sofía C Khouili, Michel Enamorado, Francisco J Cueto, Ruth Conde-Garrosa, Carlos Del Fresno, David Sancho	2016-10-18	Mice	CD8+, CD103+, CD69+
54	Viral skin infection	Organ-specific isoform selection of fatty acid–binding proteins in tissue-resident lymphocytes	H. Frizzell, R. Fonseca, S. N. Christo, M. Evrard, S. Cruz-Gomez, N. G. Zanluqui, B. von Scheidt, D. Freestone, S. L. Park, H. E. G. McWilliam,J. A. Villadangos, F. R. Carbone, L. K. Mackay	2020-04-03	Mice	CD8+, CD44+, CD62L+, CD69+, CD103+
59	Viral skin infection, sepsis	Polymicrobial sepsis impairs bystander recruitment of effector cells to infected skin despite optimal sensing and alarming function of skin resident memory CD8 T cells	Derek B. Danahy,Scott M. Anthony,Isaac J. Jensen,Stacey M. Hartwig,Qiang Shan,Hai-Hui Xue,John T. Harty,Thomas S. Griffith,Vladimir P. Badovinac	2017-09-14	Mice	CD8+, CD103+
60	Wolf's isotopic response following herpes zoster	Postherpetic Wolf's isotopic response: possible contribution of resident memory T cells to the pathogenesis of lichenoid reaction	M Ise, K Tanese, T Adachi, W Du, M Amagai, M Ohyama	2015-10-16	Human	CD4+, CD8+, CD45RO+, CD69+, CD103+
72	Viral skin infection	Skin infection generates non-migratory memory CD8+ TRM cells providing global skin immunity	Xiaodong Jiang, Rachael A Clark, Luzheng Liu, Amy J Wagers, Robert C Fuhlbrigge, Thomas S Kupper	2012-02-29	Mice	CD4+, CD8+, CD69+, CD103+, CD44+, CD62L-, CD122-, CD127-
79	Viral skin infection	Targeted Expansion of Tissue-Resident CD8+ T Cells to Boost Cellular Immunity in the Skin	Samuel J.Hobbs, Jeffrey C.Nolz	2019-12-03	Mice	CD4+, CD8+, CD69+, CD103+
81	Varizela Zoster, skin inflammation	The Functional Requirement for CD69 in Establishment of Resident Memory CD8 + T Cells Varies with Tissue Location	Daniel A. Walsh, Henrique Borges da Silva, Lalit K. Beura, Changwei Peng, Sara E. Hamilton, David Masopust, Stephen C. Jameson	2019-08-15	Mice	CD8+, CD69+, CD103+
9	Staphylococcus aureus skin infection	Bacterial antigen is directly delivered to the draining lymph nodes and activates CD8+ T cells during Staphylococcus aureus skin infection.	Gyohei Egawa, Ben Roediger, Szun S Tay, Lois L Cavanagh,Thomas V Guy, Barbara Fazekas de, Anthony J Brzoska, Neville Firth, Wolfgang Weninger	2020-10-01	Mice	CD69+, CD103+
70	Tick infection	Skin CD4+ Memory T Cells Play an Essential Role in Acquired Anti-Tick Immunity through Interleukin-3-Mediated Basophil Recruitment to Tick-Feeding Sites	Takuya Ohta, Soichiro Yoshikawa, Yuya Tabakawa, Kayoko Yamaji, Kenji Ishiwata, Hiroshi Shitara, Choji Taya, Masatsugu Oh-Hora, Yohei Kawano, Kensuke Miyake, Yoshinori Yamanishi, Hiromichi Yonekawa, Naohiro Watanabe, Hirotaka Kanuka, Hajime Karasuyama	2017-10-16	Mice	CD3+, CD4+, CD62L+, CD44+, CD69+
74	Leishmaniasis	Skin-resident CD4+ T cells protect against Leishmania major by recruiting and activating inflammatory monocytes	Nelson D Glennie, Susan W Volk, Phillip Scott	2017-04-18	Mice	CD4+, CD8+
75	Leishmaniasis	Skin-resident memory CD4+ T cells enhance protection against Leishmania major infection	Nelson D Glennie, Venkata A Yeramilli, Daniel P Beiting, Susan W Volk, Casey T Weaver, Phillip Scott	2015-08-24	Mice	CD4+, CD8+, CD69+, CCR7-
93	Viral skin infection, poxvirus	Viral MHCI inhibition evades tissue-resident memory T cell formation and responses	Elvin J. Lauron, Liping Yang, Ian B. Harvey, Dorothy K. Sojka, Graham D. Williams, Michael A. Paley, Michael D. Bern, Eugene Park, Francisco Victorino, Adrianus C.M. Boon, and Wayne M. Yokoyama	2018-12-17	Mice	CD8+, CD4+ CD69+, CD103+

## Sheet: Others
Article number	Skin diseases investigated	Article title	Authors	Publication Date	Source and type (human/animal/in vitro)	TRM defining surface markers
5	Acute localised exanthematous pustulosis	Acute localised exanthematous pustulosis caused by a herbalmedicine, dai-kenchu-to	Reiko Tsutsumi, Yuichi Yoshida, Kaori Adachi, Eiji Nanba, Osamu Yamamoto	43297	Human	CD3+, CD4+, CD8+, CD45RO+
6	Drug reaction with eosinophilia and systemic symptoms	Analysis of Skin-Resident Memory T Cells Following Drug Hypersensitivity Reactions	Jason A. Trubiano, Claire L. Gordon, Clara Castellucci, Susan N. Christo, Simone L. Park, Effie Mouhtouris, Katherine Konvinse, Morgan Rose, Michelle Goh, Alan S. Boyd, Elizabeth J. Phillips, Laura K. Mackay	44013	Human	CD3+, CD4, CD8+, CD69+, CD103+, CD45ROþ
10	Skin allograft rejection	Biomarker evaluation of face transplant rejection: association of donor T cells with target cell injury	Christine Guo Lian, Ericka M Bueno, Scott R Granter, Alvaro C Laga, Arturo P Saavedra, William M Lin, Joseph S Susa, Qian Zhan, Anil K Chandraker, Stefan G Tullius, Bohdan Pomahac and George F Murphy	41656	Human	CD3+, CD4+, CD8+, CD69+, CD103+, CLA+
11	Chronic antigen exposure	CCR8 Expression Defines Tissue-Resident Memory T Cells in Human Skin.	Michelle L McCully, Kristin Ladell, Robert Andrews, Rhiannon E Jones, Kelly L Miners, Laureline Roger, Duncan M Baird, Mark J Cameron, Zita M Jessop, Iain S Whitaker, Eleri L Davies, David A Price, Bernhard Moser	43160	Mice	CD3+, CD4+, CD8+, CD69+, CD103+, CCR8+
12	Contact hypersensitivity	CD4+ Resident Memory T Cells Mediate Long-Term Local Skin Immune Memory of Contact Hypersensitivity in BALB/c Mice	Akihiko Murata, Shin-Ichi Hayashi	43970	Mice	CD3+, CD4+, CD8+, CD69+, CD103+
20	Skin contact hypersensitivity	Common clonal origin of central and resident memory T cells following skin immunization	Olivier Gaide, Ryan O Emerson, Xiaodong Jiang, Nicholas Gulati, Suzanne Nizza, Cindy Desmarais, Harlan Robins, James G Krueger, Rachael A Clark, Thomas S Kupper	42522	Human, mice	CD4+, CD8+, CD62L-, CD69+, CD103+, CD122-
24	Dinitrofluorobenzene-induced skin inflammation	Dermal CD207-Negative Migratory Dendritic Cells Are Fully Competent to Prime Protective, Skin Homing Cytotoxic T-Lymphocyte Responses	Tobias Hain, Felix Melchior, Nadine Kamenjarin, Sabine Muth, Hela Weslati, Björn E Clausen, Karsten Mahnke, Cinthia Silva-Vilches, Kristian Schütze, Julian Sohl, Markus P Radsak, Georg Bündgen, Tobias Bopp, Sven Danckwardt, Hansjörg Schild, Hans Christian Probst	43420	Mice	CD8+, CD69+, CD103+
33	Frontal ﬁbrosing alopecia	Frontal fibrosing alopecia shows robust T helper 1 and Janus kinase 3 skewing	E. Del DucaiD, J. Ruano RuiziD, A.B. PaveliD, R.D. SanyaliD, T. SongiD, J. Gay-MimbreraiD, N. ZhangiD, Y.D. EstradaiD, X. PengiD, Y. Renert-YuvaliD, R.G. PhelpsiD, R. PausiD, J.G. KruegeriD, E. Guttman-Yassky	43915	Human	CD69+, CD103+
35	Drug hypersensitivity reaction	Histopathologic spectrum of hypersensitivity reactions associated with anti-CD52 therapy (alemtuzumab)	Stacie L. Clark, Julie Y. Tse, David E. Fisher, Nicole R. LeBeouf, George F. Murphy, Thomas S. Kupper, Rachael A. Clark, Christine G. Lian	42622	Human	CD8+, CD103+
42	Contact hypersensitivity	Inhibitory checkpoint receptors control CD8 + resident memory T cells to prevent skin allergy	Pia Gamradt, Léo Laoubi, Audrey Nosbaum, Virginie Mutez, Vanina Lenief, Sophie Grande, Daniel Redoulès, Anne-Marie Schmitt, Jean-François Nicolas, Marc Vocanson	43480	Mice	CD4+, CD8+, CD69+, CD103+
48	Dinitrofluorobenzene-induced skin inflammation and viral skin infection	Local proliferation maintains a stable pool of tissue-resident memory T cells after antiviral recall responses article	Simone L. Park, Ali Zaid, Jyh Liang Hor, Susan N. Christo, Julia E. Prier, Brooke Davies, Yannick O. Alexandre, Julia L. Gregory, Tiffany A. Russell, Thomas Gebhardt, Francis R. Carbone, David C. Tscharke, William R. Heath, Scott N. Mueller, Laura K. Mackay	43108	Mice	CD8+, CD69+, CD103+
50	Contact hypersensitivity	Mast Cells Limit the Exacerbation of Chronic Allergic Contact Dermatitis in Response to Repeated Allergen Exposure	Vladimir-Andrey Gimenez-Rivera, Frank Siebenhaar, Carolin Zimmermann, Hanna Siiskonen, Martin Metz and Marcus Maurer	42705	Mice	CD3+, CD8+, CD44+, CD103+
55	Contact dermatitis	Pathogenic CD8+ Epidermis-Resident Memory T Cells Displace Dendritic Epidermal T Cells in Allergic Dermatitis	Anne-Sofie Ø Gadsbøll, Mia H Jee, Anders B Funch, Maria Alhede, Veronika Mraz, Julie F Weber, Lauren A Callender, Elizabeth C Carroll, Thomas Bjarnsholt, Anders Woetmann, Niels Ødum, Allan R Thomsen, Jeanne D Johansen, Sian M Henson, Carsten Geisler, Charlotte M Bonefeld	43819	Mice	CD3+, CD4+, CD8+, Vγ3+, CD69+, CD103+
56	Atopic dermatitits	PD-1+CD8+ T cells are clonally expanding effectors in human chronic inflammation	Alessandra Petrelli, Gerdien Mijnheer, David P. Hoytema van Konijnenburg, Maria M. van der Wal, Barbara Giovannone, Enric Mocholi, Nadia Vazirpanah, Jasper C. Broen, Dirkjan Hijnen, Bas Oldenburg, Paul J. Coffer, Sebastian J. Vastert, Berent J. Prakken, Eric Spierings, Aridaman Pandit, Michal Mokry, and Femke van Wijk	43353	Human	CD4+, CD8+, CD69+
61	Contact allergy	Rapid allergen-induced interleukin-17 and interferon-γ secretion by skin-resident memory CD8 + T cells	Jonas D Schmidt, Malin G Ahlström, Jeanne D Johansen, Beatrice Dyring-Andersen, Christina Agerbeck, Morten M Nielsen, Steen S Poulsen, Anders Woetmann, Niels Ødum, Allan R Thomsen, Carsten Geisler, Charlotte M Bonefeld	42634	Mice	CD4+, CD8+, CD69+, CD103+
68	Atopic dermatitits	Single-cell transcriptome analysis of human skin identifies novel fibroblast subpopulation and enrichment of immune subsets in atopic dermatitis	Helen He, Hemant Suryawanshi, Pavel Morozov, Jesús Gay-Mimbrera, Ester Del Duca, Hyun Je Kim, Naoya Kameyama, Yeriel Estrada, Evan Der, James G Krueger, Juan Ruano, Thomas Tuschl, Emma Guttman-Yassky	43851	Human	CD4+, CD8+, CD69+, CD103+,
69	Actinic keratosis	Skin cancer precursor immunotherapy for squamous cell carcinoma prevention	Abby R Rosenberg, Mary Tabacchi, Kenneth H Ngo, Michael Wallendorf, Ilana S Rosman, Lynn A Cornelius, Shadmehr Demehri	43545	Human	CD3+, CD4+, CD8+, CD69+, CD103+
73	Systemic sclerosis	Skin resident memory T-cell population is not constructed effectively in systemic sclerosis	H Koguchi-Yoshioka, R Watanabe, Y Fujisawa, Y Ishitsuka, Y Nakamura, N Okiyama, M Fujimoto	43330	Human	CD3+, CD4+, CD69+, CD103+
88	Graft-versus-host disease	Tissue-resident PSGL1loCD4+ T cells promote B cell differentiation and chronic graft-versus-host-disease-associated autoimmunity.	Xiaohui Kong, Deye Zeng, Xiwei Wu, Bixin Wang, Shijie Yang, Qingxiao Song, Yongping Zhu, Martha Salas, Hanjun Qin, Ubaydah Nasri, Karen M Haas, Arthur D Riggs, Ryotaro Nakamura, Paul J Martin, Aimin Huang, Defu Zeng	44200	Mice	CD4+, CD69+, CD103+, CXCR6+, CD62L-, CD44+
90	Toxic epidermal necrolysis	Toxic epidermal necrolysis in the absence of circulating T cells: A possible role for resident memory T cells	Hisato Iriki, Takeya Adachi, Mariko Mori, Keiji Tanese, Takeru Funakoshi, Daiki Karigane, Takayuki Shimizu, Shinichiro Okamoto, Keisuke Nagao	41927	Human	CD4+, CD8+, CD45RO+, CD69+, CD103+

## Sheet: Psoriasis
Article number	Skin diseases investigated	Article title	Authors	Publication Date	Source and type (human/animal/in vitro)	TRM defining surface markers
13	Psoriasis, vitiligo	CD49a Expression Defines Tissue-Resident CD8+ T Cells Poised for Cytotoxic Function in Human Skin	Stanley Cheuk, Heinrich Schlums, Irène Gallais Sérézal, Elisa Martini, Samuel C Chiang, Nicole Marquardt, Anna Gibbs, Ebba Detlofsson, Andrea Introini, Marianne Forkel, Charlotte Höög, Annelie Tjernlund, Jakob Michaëlsson, Lasse Folkersen, Jenny Mjösberg, Lennart Blomqvist, Marcus Ehrström, Mona Ståhle, Yenan T Bryceson, Liv Eidsmo	42787	Human	CD3+, CD4+, CD8+, CD49+, CD69+, CD103+
15	Psoriasis	CD8 resident memory T cells with interleukin 17A‐producing potential are accumulated in disease‐naïve nonlesional sites of psoriasis possibly in correlation with disease duration	S. Vo R. Watanabe, H. Koguchi‐Yoshioka, Y. Matsumura, Y. Ishitsuka, Y. Nakamura, N. Okiyama, Y. Fujisawa, M. Fujimoto	43504	Human	CD4+, CD8+, CD103+
25	Aldara-induced skin inflammation (Psoriasis)	Dermal IL-17-producing gamma delta T cells establish long-lived memory in the skin	Tom Hartwig, Stanislav Pantelyushin, Andrew L. Croxford,Paulina Kulig and Burkhard Becher	42249	MIce	Vγ4+, Vδ4+, γδ T cells
28	Aldara induced skin inflammation (Psoriasis)	Dihydroartemisinin ameliorates psoriatic skin inflammation and its relapse by diminishing CD8+ T-cell memory in wild-type and humanized mice	Yuchao Chen, Yuhong Yan, Huazhen Liu, Feifei Qiu, Chun-Ling Liang, Qunfang Zhang, Run-Yue Huang, Ling Han, Chuanjian Lu, Zhenhua Dai	44064	Mice	CD4+, CD8+, CD69+, CD103+, CLA+
32	Psoriasis	Epidermal Th22 and Tc17 Cells Form a Localized Disease Memory in Clinically Healed Psoriasis	Stanley Cheuk, Maria Wikén, Lennart Blomqvist, Susanne Nylén, Toomas Talme, Mona Ståhle, Liv Eidsmo	41730	Human	CD3+, CD8+, CD4+, CD49a+, CD69+, CD103+
57	Psoriasis	Persistence of Inflammatory Phenotype in Residual Psoriatic Plaques in Patients on Effective Biologic Therapy	Shunya Mashiko, Rebecca M Edelmayer, Yingtao Bi, Lauren M Olson, Joseph B Wetter, Jing Wang, Catherine Maari, Etienne Saint-Cyr Proulx, Vivek Kaimal, Xuan Li, Katherine Salte, Sandra Garcet, Arun K Kannan, Susan M Huang, Xiaohong Cao, Zheng Liu, James G Krueger, Marika Sarfati, Robert Bissonnette, Kathleen M Smith	43846	Human	CD103+
67	Psoriasis	Significance of IL-17A-producing CD8+CD103+ skin resident memory T cells in psoriasis lesion and their possible relationship to clinical course	Kazuo Kurihara, Toshiharu Fujiyama, Pawit Phadungsaksawasdi, Taisuke Ito, Yoshiki Tokura	43626	Human	CD3+, CD4+, CD8+, CD69+, CD103+, CD45RO+, CD45RA-, CCR6+, CCR7-, CD62L-
78	Psoriasis	Survival of tissue-resident memory T cells requires exogenous lipid uptake and metabolism	Youdong Pan, Tian Tian, Chang Ook Park, Serena Y. Lofftus, Shenglin Mei, Xing Liu, Chi Luo, John T. O’Malley, Ahmed Gehad, Jessica E. Teague, Sherrie J. Divito, Robert Fuhlbrigge, Pere Puigserver, James G. Krueger, Gökhan S. Hotamisligil, Rachael A. Clark, Thomas S. Kupper	42786	Human	CD8+, CD69+
84	Psoriasis	Tissue resident memory T cells in lesional and non-lesional psoriatic skin on a scar	Toshiyuki Yamamoto, Kazuo Kurihara, Yoshiki Tokura	43892	Human	CD8+, CD103+
94	Psoriasis, vitiligo	Vitiligo Skin Is Imprinted with Resident Memory CD8 T Cells Expressing CXCR3	Katia Boniface, Cle´ment Jacquemin, Anne-Sophie Darrigade, Benoıˆt Dessarthe, Christina Martins, Nesrine Boukhedouni, Charlotte Vernisse, Alexis Grasseau, Denis Thiolat, Je´roˆme Rambert, Fabienne Lucchese, Antoine Bertolotti, Khaled Ezzedine, Alain Taieb and Julien Seneschal	43086	Human	CD4+, CD8+, CD69+, CD103+
Clinical studies
72	Psoriasis	Secukinumab treatment in new-onset psoriasis: aiming to understand the potential for disease modification – rationale and design of the randomized, multicenter STEPIn study	Lars Iversen, Liv Eidsmo, J Austad, M de Rie, A Osmancevic, L Skov, T Talme, I Bachmann, P van de Kerkhof, Mona Stahle , R Banerjee, J Oliver, A E R Fasth, J Frueh	43296	Human

## Sheet: Vitiligo
Article number	Skin diseases investigated	Article title	Authors	Publication Date	Source and type (human/animal/in vitro)	TRM defining surface markers
7	Vitiligo	Antibody blockade of IL-15 signaling has the potential to durably reverse vitiligo	Jillian M. Richmond, James P. Strassner, Lucio Zapata Jr., Madhuri Garg, Rebecca L. Riding, Maggi A. Refat, Xueli Fa1, Vincent Azzolino, Andrea Tovar-Garza, Naoya Tsurushita, Amit G. Pandya, J. Yun Tso and John E. Harris	43299	Human, mice	CD8+, CD69+, CD103+
13	Psoriasis, vitiligo	CD49a Expression Defines Tissue-Resident CD8+ T Cells Poised for Cytotoxic Function in Human Skin	Stanley Cheuk, Heinrich Schlums, Irène Gallais Sérézal, Elisa Martini, Samuel C Chiang, Nicole Marquardt, Anna Gibbs, Ebba Detlofsson, Andrea Introini, Marianne Forkel, Charlotte Höög, Annelie Tjernlund, Jakob Michaëlsson, Lasse Folkersen, Jenny Mjösberg, Lennart Blomqvist, Marcus Ehrström, Mona Ståhle, Yenan T Bryceson, Liv Eidsmo	42787	Human	CD3+, CD4+, CD8+, CD49+, CD69+, CD103+
44	Vitiligo	Jak Inhibitors Reverse Vitiligo in Mice but Do Not Deplete Skin Resident Memory T Cells	Vincent Azzolino, Lucio Zapata Jr., Madhuri Garg, Melina Gjon,i Rebecca L. Riding, James P. Strassner, Jillian M. Richmond, John E. Harris	43976	Mice	CD3+, CD8+, CD69+, CD103+
62	Vitiligo	Resident Memory and Recirculating Memory T Cells Cooperate to Maintain Disease in a Mouse Model of Vitiligo	Jillian M Richmond, James P Strassner, Mehdi Rashighi, Priti Agarwal, Madhuri Garg, Kingsley I Essien, Lila S Pell, John E Harris	43494	Mice, human	CD3+, CD8+, CD69+, CD103+
63	Vitiligo and melanoma associated vitiligo	Resident memory T cells in the skin mediate durable immunity to melanoma	Brian T Malik, Katelyn T Byrne, Jennifer L Vella, Peisheng Zhang, Tamer B Shabaneh, Shannon M Steinberg, Aleksey K Molodtsov, Jacob S Bowers, Christina V Angeles, Chrystal M Paulos, Yina H Huang, Mary Jo Turk	42839	Mice	CD3+, CD8+, CD103+, CD69+

## Sheet: CTCL
Article number	Skin diseases investigated	Article title	Authors	Publication Date	Source and type (human/animal/in vitro)	TRM defining surface markers
1	Cutaneous peripheral T‐cell lymphoma	A case of CD8+ primary cutaneous peripheral T-cell lymphoma arising from tissue-resident memory T cells in the skin	Fumi Miyagawa, Takaya Fukumoto, Satoshi Yurugi, Nakamine Hirokazu, Hideo Asada	2015-02-03	Human	CD3+, CD8+, CD27+, CD44-, CD45RA-, CD45RO+, CD69+, CD103+, CCR4-, CCR7-, CD62L-, TCRα/β+, TCRγ/δ-
34	T cell lymphoma	Hair follicle-derived IL-7 and IL-15 mediate skin-resident memory T cell homeostasis and lymphoma	Takeya Adachi, Tetsuro Kobayashi, Eiji Sugihara, Taketo Yamada, Koichi Ikuta, Stefania Pittaluga, Hideyuki Saya, Masayuki Amagai, Keisuke Nagao	2015-11-21	Human, mice	CD3+, CD4+, CD44+, CD62L-, CD69+, CD103+
37	Cutaneous T cell lymphoma, viral/bacterial skin	Human skin is protected by four functionally and phenotypically discrete populations of resident and recirculating memory T cells	Rei Watanabe, Ahmed Gehad, Chao Yang, Laura L. Scott, Jessica E. Teague, Christoph Schlapbach, Christopher P. Elco, Victor Huang, Tiago R. Matos, Thomas S. Kupper, Rachael A. Clark	2015-03-18	Human, mice	CD4+, CD8+, CD69+, CD103+
41	Adult T-cell leukemia/lymphoma	Indolent multipapular adult T-cell leukemia/lymphoma with phenotype of resident memory T cells	Kazuo Kurihara, Takatoshi Shimauchi, Yoshiki Tokura	2020-05-08	Human	CD3+, CD4+, CD8+, CD69+, CD103+
66	Mycosis fungoides	Sézary syndrome and mycosis fungoides arise from distinct T-cell subsets: A biologic rationale for their distinct clinical behaviors	James J. Campbell, Rachael A. Clark, Rei Watanabe, Thomas S. Kupper	2010-05-18	Human	CD4+, CD45RO+
71	Leukemic cutaneous T cell lymphoma	Skin effector memory T cells do not recirculate and provide immune protection in alemtuzumab-treated CTCL patients	Rachael A Clark, Rei Watanabe, Jessica E Teague, Christoph Schlapbach, Marianne C Tawa, Natalie Adams, Andrew A Dorosario, Keri S Chaney, Corey S Cutler, Nicole R Leboeuf, Joi B Carter, David C Fisher, Thomas S Kupper	2012-01-18	Human	CD4+, CD8+, CD45RO+, CLA-, CCR4-, CD27

## Sheet: Melanoma
Article number	Skin diseases investigated	Article title	Authors	Publication Date	Source and type (human/animal/in vitro)	TRM defining surface markers
4	Melanoma	Accumulation of CD103+ CD8+ T cells in a cutaneous melanoma micrometastasis	Katharina Hochheiser, Han Xian Aw Yeang, Teagan Wagner, Candani Tutuka, Andreas Behren, Jason Waithman, Christopher Angel, Paul J Neeson, Thomas Gebhardt, David E Gyorki	43824	Human	CD3+, CD4+, CD8+, CD103+
19	Melanoma	Co-expression of CD39 and CD103 identifies tumor-reactive CD8 T cells in human solid tumors	Jossef F Osborn, Samuel J Hobbs, Jana L Mooster, Tahsin N Khan, Augustus M Kilgore, Jake C Harbour, Jeffrey C Nolz	43539	Human, mice	CD3+, CD8+, CD39+, CD69+, CD69+, CD103+
29	Viral skin infection, melanoma	Enhanced anti-tumour immunity requires the interplay between resident and circulating memory CD8+ T cells	Michel Enamorado, Salvador Iborra, Elena Priego, Francisco J Cueto, Juan A Quintana, Sarai Martínez-Cano, Ernesto Mejías-Pérez, Mariano Esteban, Ignacio Melero, Andrés Hidalgo, David Sancho	42933	Mice	CD8+, CD69+, CD103+
38	Melanoma	Identification of CD49a+ CD8+ resident memory T cells in vitiligo-like lesions associated with nivolumab treatment for melanoma	C Nakashima, Y Ishida, K Nakagawa, H Irie, M Hirata, T Kataoka, A Otsuka, K Kabashima	43738	Human	CD8+, CD49a+, CD103+
43	Melanoma	Interlesional diversity of T cell receptors in melanoma with immune checkpoints enriched in tissue-resident memory T cells	Chandra Sekhar, Boddupalli, Noffar Bar, Krishna Kadaveru, Michael Krauthammer, Natopol Pornputtapong, Zifeng Mai, Stephan Ariyan, Deepak Narayan, Harriet Kluger, Yanhong Deng, Rakesh Verma, Rituparna Das, Antonella Bacchiocchi, Ruth Halaban, Mario Sznol, Madhav V. Dhodapkar, Kavita M. Dhodapkar,	42726	Human	CD4+, CD8+, CD45RO+, CD69+, CD103+, CCR7-
64	Melanoma	Robust Iterative Stimulation with Self-Antigens Overcomes CD8+ T Cell Tolerance to Self- and Tumor Antigens	Christine E Nelson, Emily A Thompson, Clare F Quarnstrom, Kathryn A Fraser, Davis M Seelig, Siddheshvar Bhela, Brandon J Burbach, David Masopust, Vaiva Vezys	43816	Mice	CD8+, CD103+
65	Melanoma	Runx3 programs CD8+ T cell residency in non-lymphoid tissues and tumours	J. Justin Milner, Clara Toma, Bingfei Yu, Kai Zhang, Kyla Omilusik, Anthony T. Phan, Dapeng Wang, Adam J. Getzler, Toan Nguyen, Shane Crotty, Wei Wang, Matthew E. Pipkin, Ananda W. Goldrath	43075	Mice	CD8+, CD103+
82	Melanoma	The Nontoxic Cholera B Subunit Is a Potent Adjuvant for Intradermal DC-Targeted Vaccination	Laura Antonio-Herrera, Oscar Badillo-Godinez, Oscar Medina-Contreras, Araceli Tepale-Segura, Alberto García-Lozano 1, Lourdes Gutierrez-Xicotencatl, Gloria Soldevila, Fernando R Esquivel-Guadarrama, Juliana Idoyaga, Laura C Bonifaz	43370	Mice	CD4+, CD69+, CCR7-
85	Melanoma	Tissue-resident memory CD8+ T cells amplify anti-tumor immunity by triggering antigen spreading through dendritic cells	Evelyn Menares, Felipe Gálvez-Cancino, Pablo Cáceres-Morgado, Ehsan Ghorani, Ernesto López, Ximena Díaz, Juan Saavedra-Almarza, Diego A. Figueroa, Eduardo Roa, Sergio A. Quezada, Alvaro Lladser	43735	Mice	CD8+, CD69+, CD103+
87	Melanoma	Tissue-resident memory CD8+ T cells promote melanoma–immune equilibrium in skin	Simone L. Park, Anthony Buzzai, Jai Rautela, Jyh Liang Hor, Katharina Hochheiser, Maike Effern, Nathan McBain, Teagan Wagner, Jarem Edwards, Robyn McConville, James S. Wilmott, Richard A. Scolyer, Thomas Tüting, Umaimainthan Palendira, David Gyorki, Scott N. Mueller, Nicholas D. Huntington, Sammy Bedoui, Michael Hölzel, Laura K. Mackay, Jason Waithman, Thomas Gebhardt	43465	Mice	CD8+, CD69+, CD103+
89	Melanoma	Topical Adjuvant Application during Subcutaneous Vaccination Promotes Resident Memory T Cell Generation	Jacqueline C. Y. Lai, Wing Ki Cheng, Patrick D. Hopkins, Mitsuhiro Komba, Douglas A. Carlow, Jan P. Dutz	43740	Mice, in vitro	CD4+, CD8+, CD69+, CD103+,
91	Melanoma	Vaccination-induced skin-resident memory CD8(+) T cells mediate strong protection against cutaneous melanoma	Felipe Gálvez-Cancino, Ernesto López, Evelyn Menares, Ximena Díaz, Camila Flores, Pablo Cáceres, Sofía Hidalgo, Ornella Chovar, Marcela Alcántara-Hernández, Vincenzo Borgna, Manuel Varas-Godoy, Flavio Salazar-Onfray, Juliana Idoyaga, Alvaro Lladser	43178	Mice	CD3+, CD8+, CD69+, CD103+,
92	Melanoma	Very late antigen-1 marks functional tumor-resident CD8 T cells and correlates with survival of melanoma patients	Timothy Murray, Silvia A. Fuertes Marraco, Petra Baumgaertner, Natacha Bordry, Laurène Cagnon, Alena Donda, Pedro Romero, Grégory Verdeil, Daniel E. Speiser	42716	Human, mice	VLA-1+, CD8+, CD69+, CD103+
Article found on ref. chaining
1	Melanoma	CD103+ Tumor-Resident CD8+ T Cells Are Associated with Improved Survival in Immunotherapy-Naïve Melanoma Patients and Expand Significantly During Anti–PD-1 Treatment	Jarem Edwards, James S. Wilmott, Jason Madore, Tuba Nur Gide, Camelia Quek, Annie Tasker, Angela Ferguson, Jinbiao Chen, Rehana Hewavisenti, Peter Hersey, Thomas Gebhardt, Wolfgang Weninger, Warwick J. Britton, Robyn P.M. Saw, John F. Thompson, Alexander M. Menzies, Georgina V. Long, Richard A. Scolyer, Umaimainthan Palendira	43282	Human	CD8+, CD69+, CD103+
